# Supplementary material for: Spatiotemporal trends and driving factors of gonorrhea incidence in China: a 20-year analysis (2003–2022)
Source: Front Public Health. 2026 Jan 12;13:1699572. doi: 10.3389/fpubh.2025.1699572 (PMC12833961; doi:10.3389/fpubh.2025.1699572)
Supplement: Supplementary file 1 [file Table_1.XLS]

## Sheet: data
Projection longitude	projection latitude	t	Gonorrhea incidence	Number of licensed physicians per 1,000 population	Hospital bed occupancy rate	GDP per capita	Average years of schooling	Population density	Average household size	Sex ratio	Urbanization Rate
953504	4.37554e+06	1	19.93	4.1435	67.3	32061	10.35	866.667	2.74	106.08	79.0511
1.04279e+06	4.28487e+06	1	15.67	2.7686	62.3	26532	9.25	894.69	3.08	97.44	61.2973
936888	4.29786e+06	1	1.85	1.4324	63.4	10513.2	8.38	360.629	3.46	104.17	33.5035
630500	4.0459e+06	1	4.33	2.0433	55.4	7435	8.4	212.028	3.67	105.01	38.8101
654929	4.78084e+06	1	4.34	2.1001	54.2	8974.65	7.77	20.1691	3.18	104.36	44.7401
1.44437e+06	4.57297e+06	1	9.33	2.2308	55.6	14257.8	8.92	288.554	3.1	100.05	44.7601
1.68183e+06	4.89248e+06	1	10.59	2.1445	52.8	9338	8.7	144.29	3.27	100.67	51.7698
1.70666e+06	5.36837e+06	1	8.3	1.7154	52.2	11615.1	8.41	83.883	3.14	103.52	52.5898
1.54056e+06	3.43506e+06	1	86.57	3.2894	92.9	46718	10.13	2803.17	2.81	99.82	79.8453
1.32803e+06	3.6016e+06	1	30.26	1.4437	77.3	16809	7.69	726.901	3.18	97.99	46.77
1.4478e+06	3.19028e+06	1	60.1	1.7425	84.6	20147	7.76	476.176	2.92	102.4	23.569
1.13842e+06	3.44593e+06	1	9.91	0.9689	62.2	6455	7.66	441.16	3.38	106.03	16.5552
1.29135e+06	2.8174e+06	1	15.52	1.2315	72.6	14979	7.59	288.706	3.26	104.61	46.3738
1.04771e+06	2.96027e+06	1	12.55	1.1208	58.9	6678	8.29	254.731	3.44	105.16	34.0219
1.15454e+06	3.96428e+06	1	7.01	1.4533	70.8	13661	7.85	593.303	3.08	100.42	22.8011
782418	3.64202e+06	1	4.64	1.0889	59.6	7570.18	7.97	578.862	3.52	107.35	17.9052
685065	3.30716e+06	1	8.28	1.4493	65.7	9010.7	7.92	305.81	3.28	104.81	42
657700	2.92558e+06	1	9.11	1.3715	62	7554	8.05	314.589	3.39	108.41	33.5
862378	2.46652e+06	1	11.49	1.4071	73.1	17213.1	8.01	497.944	3.83	104.55	31.1055
386648	2.4924e+06	1	25.17	1.0384	64.6	5969	7.77	205.805	3.71	109.84	29.0509
583295	1.84092e+06	1	8.44	1.4995	47.6	8316	8.19	238.529	3.98	113.33	36.9047
272822	3.18206e+06	1	16.18	1.1637	64.4	7209	7.67	340.606	3.43	103.56	41.9005
-218094	3.24456e+06	1	6	1.3576	65.1	6418	7.42	169.838	3.32	102.95	15.9479
184643	2.81758e+06	1	7.3	0.9747	65.4	3603	6.89	219.886	3.66	107.63	24.7701
-353959	2.61755e+06	1	4.88	1.2684	69.7	5662	6.04	114.166	3.94	109.34	26.5998
-1.53146e+06	3.47388e+06	1	20.79	1.6585	56.4	6871	3.87	2.1987	4.89	92.25	20.2087
343946	3.75892e+06	1	6.72	1.6553	55.3	6480	8.11	178.599	3.56	105.2	35.5417
-359416	4.06645e+06	1	7.22	1.3595	52.8	5021.63	7.04	55.8319	3.98	105.31	27.3799
-796017	3.8477e+06	1	12.54	1.8495	63.7	7277	6.72	7.39305	3.91	104.15	38.1791
100994	3.99094e+06	1	36.69	1.8384	65.5	6691	7.35	87.3494	3.74	103.29	36.9241
-1.64466e+06	4.58352e+06	1	11.5	2.1412	76	9700	8.38	11.6506	3.56	103.77	34.3913
953504	4.37554e+06	2	35.534	4.2039	76.9	37058	10.56	888.69	2.79	105.01	79.5337
1.04279e+06	4.28487e+06	2	22.6628	2.6861	68.4	31550	9.64	906.195	3.1	98.37	61.3938
936888	4.29786e+06	2	3.1799	1.4815	65.1	12918	8.38	362.76	3.49	104.52	35.8362
630500	4.0459e+06	2	8.1405	2.0734	59.4	9150	8.38	213.372	3.62	105.44	39.6289
654929	4.78084e+06	2	7.7112	2.1263	58.2	11305	8.17	20.2282	3.13	105.74	45.8611
1.44437e+06	4.57297e+06	2	10.5285	2.2111	58.7	16297	8.84	289.034	3.13	100.62	44.5364
1.68183e+06	4.89248e+06	2	11.0908	2.1885	56.1	10932	8.8	144.557	3.24	100.43	52.2983
1.70666e+06	5.36837e+06	2	12.3495	1.7012	56	13897	8.49	83.927	3.14	103.14	52.7798
1.54056e+06	3.43506e+06	2	124.769	3.2369	96.8	55307	10.11	2912.7	2.86	96.62	81.0407
1.32803e+06	3.6016e+06	2	41.7805	1.4718	82.5	20705	7.81	733.236	3.15	98.53	48.18
1.4478e+06	3.19028e+06	2	74.238	1.8145	87.6	23942	7.95	482.843	2.97	102.67	24.1696
1.13842e+06	3.44593e+06	2	11.7971	0.9981	64.3	7768	7.49	445.812	3.36	105.39	16.535
1.29135e+06	2.8174e+06	2	21.2843	1.2945	74.1	17218	7.49	290.932	3.18	100.81	47.6325
1.04771e+06	2.96027e+06	2	15.1898	1.1478	64	8189	7.98	256.527	3.5	106.21	35.5763
1.15454e+06	3.96428e+06	2	9.5576	1.5094	72.3	16925	7.94	596.879	3.04	100.67	23.2843
782418	3.64202e+06	2	5.9857	1.106	63.6	9470	8.22	581.856	3.5	106.02	17.9911
685065	3.30716e+06	2	8.3326	1.4972	69.5	10500	8.1	306.509	3.36	102.76	42.5992
657700	2.92558e+06	2	6.9648	1.354	64.2	9117	8.16	316.242	3.4	105.24	35.4984
862378	2.46652e+06	2	20.5011	1.4512	76.5	19707	8.13	506.167	3.8	105.48	31.3496
386648	2.4924e+06	2	27.6096	1.0933	69	7196	8.02	207.161	3.81	107.55	31.7038
583295	1.84092e+06	2	14.7013	1.5028	52.5	9450	8.41	240.588	4.16	109.07	36.466
272822	3.18206e+06	2	16.7377	1.1641	65.4	9608	7.25	339.368	2.92	99.3	43.5117
-218094	3.24456e+06	2	20.2997	1.3161	64.7	8113	7.45	168.052	3.34	101.84	14.8863
184643	2.81758e+06	2	7.1175	0.962	63.4	4215	6.98	221.818	3.65	107.48	26.2799
-353959	2.61755e+06	2	7.9047	1.2589	74	6733	6.82	115.184	3.72	102.44	28.1007
-1.53146e+06	3.47388e+06	2	5.0161	1.6612	58.7	7779	4.4	2.23127	4.8	95.14	20.5175
343946	3.75892e+06	2	10.1993	1.6243	57.3	7757	8.26	179.037	3.6	105.88	36.3465
-359416	4.06645e+06	2	8.2674	1.3285	54.9	5970	7.24	55.9199	3.93	106.34	28.6101
-796017	3.8477e+06	2	10.49	1.732	63.9	8606	6.8	7.46227	3.88	105.44	38.5277
100994	3.99094e+06	2	43.2192	1.8121	73.7	7880	7.7	88.5542	3.67	102.24	40.6
-1.64466e+06	4.58352e+06	2	16.7812	2.2358	73.7	11199	8.49	11.8253	3.49	103.56	35.1539
953504	4.37554e+06	3	26.9288	4.2767	77.3	45443.7	10.69	915.476	2.7	102.65	83.6216
1.04279e+06	4.28487e+06	3	14.4287	2.6507	68.1	35783.2	9.51	923.009	2.92	100.81	75.1441
936888	4.29786e+06	3	2.5204	1.538	66.3	14782.3	8.17	364.997	3.32	100.92	37.69
630500	4.0459e+06	3	7.9463	2.0243	61.6	12495	8.42	214.651	3.38	102.97	42.1079
654929	4.78084e+06	3	7.2842	2.139	59.8	16330.8	8.22	20.3128	2.91	104.69	47.2013
1.44437e+06	4.57297e+06	3	7.0324	2.1846	62.6	18983.2	8.75	289.308	2.92	100.53	58.7065
1.68183e+06	4.89248e+06	3	9.4604	2.1133	57	13348	8.47	144.931	3.14	103.15	52.5221
1.70666e+06	5.36837e+06	3	10.2118	1.7285	59.3	14434.1	8.46	83.993	2.97	102.44	53.1002
1.54056e+06	3.43506e+06	3	70.6226	3.2314	96.4	51474	10.03	3000	2.65	101.27	89.0883
1.32803e+06	3.6016e+06	3	29.218	1.4987	83.2	24560	8.13	739.571	2.91	96.34	50.4992
1.4478e+06	3.19028e+06	3	55.2135	1.9132	85.3	27702.7	7.61	489.314	2.73	102.95	56.022
1.13842e+06	3.44593e+06	3	8.4229	1.0145	68.4	8675.14	7.04	438.082	3.02	100.79	35.506
1.29135e+06	2.8174e+06	3	18.0322	1.3092	76	18645.8	7.54	293.24	2.99	101.11	49.4181
1.04771e+06	2.96027e+06	3	11.1462	1.1338	64.1	9440	7.53	258.144	3.29	103.65	37.1
1.15454e+06	3.96428e+06	3	6.2462	1.5265	72.9	20096.5	7.72	601.3	2.9	99.97	45.0034
782418	3.64202e+06	3	5.1	1.1102	67.2	11346.5	7.99	561.677	3.42	103.21	30.65
685065	3.30716e+06	3	7.3609	1.4958	72.6	11431	7.82	307.154	3.08	103.54	43.1996
657700	2.92558e+06	3	5.6642	1.3796	68.1	10426	7.99	298.678	3.14	104.67	37.006
862378	2.46652e+06	3	23.8034	1.494	76	24435	8.36	510.778	3.4	102.61	60.68
386648	2.4924e+06	3	23.6555	1.1149	70.2	8787.73	7.66	197.458	3.38	107.62	33.6266
583295	1.84092e+06	3	14.0414	1.4421	56.5	10871	8.11	243.529	3.84	110.46	45.2005
272822	3.18206e+06	3	15.9502	1.1776	69.1	10982	7.39	339.976	2.83	101.57	45.2448
-218094	3.24456e+06	3	12.6648	1.3156	69.8	9060	6.84	170.586	2.95	99.44	32.9883
184643	2.81758e+06	3	6.0516	1.0582	67.6	5051.96	6.42	211.932	3.45	106.13	26.87
-353959	2.61755e+06	3	7.3461	1.3076	73.4	7835	6.38	116.097	3.59	106.57	29.5007
-1.53146e+06	3.47388e+06	3	4.7259	1.7167	61.2	9114	3.74	2.2557	5.03	98.01	20.8519
343946	3.75892e+06	3	7.9104	1.6283	61	9899	8.06	179.475	3.26	102.01	37.2339
-359416	4.06645e+06	3	6.5643	1.3556	54.7	7476.53	6.86	56.0079	3.67	101.83	30.02
-796017	3.8477e+06	3	8.3648	1.6825	62.6	10044.7	6.76	7.51765	3.67	102.12	39.2507
100994	3.99094e+06	3	27.2405	1.7987	75.9	10239	7.37	89.759	3.58	101.47	42.2794
-1.64466e+06	4.58352e+06	3	14.6256	2.1111	74.4	13108	8.2	12.1084	3.47	102.76	37.1502
953504	4.37554e+06	4	23.5498	4.3997	79.8	50467	10.95	941.071	2.64	97.21	84.3348
1.04279e+06	4.28487e+06	4	7.2004	2.6532	72.6	41163	9.73	951.327	2.96	96.81	75.7302
936888	4.29786e+06	4	2.1734	1.5288	67.2	16962	8.13	367.501	3.3	102.17	38.77
630500	4.0459e+06	4	6.1133	2.0403	64.4	14123	8.7	215.931	3.4	102.27	43.0099
654929	4.78084e+06	4	6.8692	2.116	63.5	20053	8.19	20.4142	3.01	104.05	48.6408
1.44437e+06	4.57297e+06	4	6.8562	2.2402	66.1	21788	8.92	292.735	2.94	102.02	58.9899
1.68183e+06	4.89248e+06	4	7.1171	2.2041	60.8	15720	8.66	145.304	3.06	102.42	52.9699
1.70666e+06	5.36837e+06	4	7.6335	1.7114	60.1	16195	8.53	84.0589	2.99	103.23	53.5
1.54056e+06	3.43506e+06	4	56.8616	3.3266	96.8	57695	10.44	3117.46	2.65	98.71	88.6916
1.32803e+06	3.6016e+06	4	23.7338	1.5659	84.3	28814	8.25	746.199	3	94.92	51.9
1.4478e+06	3.19028e+06	4	49.5795	2.0418	85.6	31874	8.06	497.255	2.84	101.87	56.5085
1.13842e+06	3.44593e+06	4	7.4918	1.0529	72	10055	7.34	437.366	3.09	103.67	37.1
1.29135e+06	2.8174e+06	4	14.348	1.3508	76.3	21471	7.73	295.548	3.13	102.03	50.4112
1.04771e+06	2.96027e+06	4	10.2064	1.154	68.7	10798	7.71	259.82	3.37	105.13	38.6799
1.15454e+06	3.96428e+06	4	4.9232	1.5771	75.4	23794	8.09	605.267	2.94	100.88	46.1005
782418	3.64202e+06	4	3.9659	1.1345	71	13313	8.05	562.395	3.38	102.8	32.47
685065	3.30716e+06	4	7.0158	1.4929	75.7	13296	8.26	306.24	3.09	102.47	43.7999
657700	2.92558e+06	4	5.7841	1.2917	71.5	11950	8.17	299.433	3.11	103.85	38.71
862378	2.46652e+06	4	21.8979	1.622	77.1	28332	8.44	524.556	3.41	105.06	63
386648	2.4924e+06	4	23.1137	1.1391	72.4	10296	8.03	199.958	3.52	109.18	34.64
583295	1.84092e+06	4	11.1715	1.4632	61.9	12654	8.17	245.882	3.93	109.93	46.1071
272822	3.18206e+06	4	15.0965	1.1726	70.6	12457	7.57	341.191	2.98	102.56	46.7001
-218094	3.24456e+06	4	11.6853	1.3149	69	10546	7.24	169.693	2.97	103.23	34.3
184643	2.81758e+06	4	6.0348	1.0492	71.9	5787	6.59	209.659	3.57	106.99	27.4599
-353959	2.61755e+06	4	6.0248	1.3086	77.8	8970	6.66	116.958	3.64	107.15	30.5001
-1.53146e+06	3.47388e+06	4	2.6708	1.6047	63.1	10430	4.16	2.30456	4.85	95.76	21.1344
343946	3.75892e+06	4	5.6586	1.62	60.5	12138	8.3	179.912	3.24	101.19	39.116
-359416	4.06645e+06	4	5.8558	1.3783	58.8	8757	6.78	56.0519	3.72	102.53	31.0901
-796017	3.8477e+06	4	4.5304	1.6802	65.2	11762	6.99	7.58688	3.67	103.15	39.2587
100994	3.99094e+06	4	22.0638	1.8295	71.9	11847	7.63	90.9639	3.66	103.84	42.9596
-1.64466e+06	4.58352e+06	4	17.5621	2.1419	75	15000	8.3	12.3494	3.61	102.41	37.94
953504	4.37554e+06	5	18.6146	4.5455	83	58204	11.09	972.024	2.65	99.06	84.4988
1.04279e+06	4.28487e+06	5	5.9163	2.7014	77	46122	9.81	986.726	3	100.32	76.313
936888	4.29786e+06	5	1.5932	1.5391	74.4	19877	8.17	369.899	3.3	103.72	40.2499
630500	4.0459e+06	5	5.6119	1.9061	68.5	16945	8.78	217.083	3.36	103.87	44.0299
654929	4.78084e+06	5	6.5957	2.0053	68	25393	8.36	20.5325	2.96	103.08	50.1476
1.44437e+06	4.57297e+06	5	6.6472	2.1417	71.7	25729	8.99	294.585	2.91	101.22	59.2001
1.68183e+06	4.89248e+06	5	6.603	2.1127	65.5	19383	8.78	145.678	3.04	102.64	53.1636
1.70666e+06	5.36837e+06	5	6.6178	1.7536	63.5	18478	8.7	84.0809	2.92	102.12	53.8997
1.54056e+06	3.43506e+06	5	45.9504	3.5431	99.1	66367	10.45	3276.19	2.65	99.29	88.6804
1.32803e+06	3.6016e+06	5	20.6874	1.6156	89.4	33928	8.43	752.729	2.99	95.59	53.1999
1.4478e+06	3.19028e+06	5	47.5141	2.1037	88.6	37411	8.11	505.392	2.84	104.68	57.2077
1.13842e+06	3.44593e+06	5	7	1.0356	81.2	12045	7.24	437.938	3.04	102.45	38.7001
1.29135e+06	2.8174e+06	5	14.9241	1.1659	87.9	25908	7.75	297.774	3.1	101.05	51.3894
1.04771e+06	2.96027e+06	5	8.9465	1.1444	69.4	12633	8.25	261.557	3.42	104.64	39.8001
1.15454e+06	3.96428e+06	5	4.0638	1.5747	78	27807	8.23	609.038	2.94	100.87	46.7501
782418	3.64202e+06	5	3.4348	1.1184	74.8	16012	8.18	560.479	3.4	103.85	34.34
685065	3.30716e+06	5	5.8914	1.5159	83.2	16206	8.42	306.563	3.09	103.39	44.3001
657700	2.92558e+06	5	5.2003	1.3448	80.8	14492	8.42	300.047	3.17	106.25	40.45
862378	2.46652e+06	5	21.3403	1.6956	81.7	33151	8.68	536.667	3.39	103.72	63.14
386648	2.4924e+06	5	22.6319	1.1491	79.1	12555	8.03	202.034	3.58	108.61	36.2399
583295	1.84092e+06	5	8.8756	1.4821	68.2	14555	8.32	248.529	3.85	109.95	47.1983
272822	3.18206e+06	5	13.8996	1.1967	79.7	14660	7.72	342.163	2.91	102.56	48.3434
-218094	3.24456e+06	5	10.011	1.329	83	12893	7.43	168.82	3.03	101.14	35.6
184643	2.81758e+06	5	5.0889	0.9504	75.7	6915	6.84	206.364	3.54	107.12	28.2402
-353959	2.61755e+06	5	5.2599	1.2946	83.8	10540	6.79	117.767	3.65	106.32	31.5999
-1.53146e+06	3.47388e+06	5	2.8471	1.4083	65.3	12109	4.62	2.33713	4.7	96.4	21.5005
343946	3.75892e+06	5	5.004	1.568	70	14607	8.4	180.35	3.22	101.55	40.6108
-359416	4.06645e+06	5	4.4896	1.3266	65.7	10346	7.06	56.0739	3.69	102.82	32.2582
-796017	3.8477e+06	5	4.7811	1.6698	58.1	14257	7.18	7.64225	3.65	102.74	40.0689
100994	3.99094e+06	5	18.7914	1.8249	78	14649	7.82	91.8675	3.64	103.08	44.0246
-1.64466e+06	4.58352e+06	5	16.4976	2.1323	79.8	16999	8.51	12.6205	3.54	103.47	39.1501
953504	4.37554e+06	6	13.24	4.7922	83	63029	10.97	1008.93	2.58	103.38	84.9012
1.04279e+06	4.28487e+06	6	5.46	2.6574	75.5	55473	9.88	1040.71	3.02	97.21	77.2296
936888	4.29786e+06	6	1.37	1.5406	76.4	23239	8.36	372.349	3.32	103.96	41.9001
630500	4.0459e+06	6	3.93	2.1075	69.7	20398	8.81	218.234	3.32	102.93	45.1112
654929	4.78084e+06	6	6.4	2.0337	71.4	32214	8.37	20.6593	2.97	105.21	51.7156
1.44437e+06	4.57297e+06	6	5.64	2.1364	76.5	31259	9.08	295.751	2.84	100.92	60.0463
1.68183e+06	4.89248e+06	6	7.46	2.1222	67.5	23514	8.89	145.891	3.03	102.37	53.2099
1.70666e+06	5.36837e+06	6	5.14	1.7431	68.8	21727	8.7	84.1029	2.84	102.28	55.4052
1.54056e+06	3.43506e+06	6	41.42	3.6697	99.5	73124	10.55	3398.41	2.61	100.18	88.6184
1.32803e+06	3.6016e+06	6	17.69	1.6168	89	39622	8.44	756.53	3.02	95.07	54.3018
1.4478e+06	3.19028e+06	6	42.7	2.1736	89.8	42214	8.24	510.98	2.81	103.62	57.5934
1.13842e+06	3.44593e+06	6	6.26	1.0952	83.3	14485	7.44	439.155	3.04	105.33	40.5053
1.29135e+06	2.8174e+06	6	15.18	1.237	92.7	30123	7.8	300	3.05	101.24	53.0126
1.04771e+06	2.96027e+06	6	7.57	1.2044	80.6	14781	8.26	263.473	3.53	104.56	41.3627
1.15454e+06	3.96428e+06	6	3.17	1.7014	78.8	33083	8.28	612.289	2.96	100.13	47.6
782418	3.64202e+06	6	2.94	1.1347	82.6	19593	8.34	564.611	3.39	102.27	36.03
685065	3.30716e+06	6	6.11	1.5061	87.3	19860	8.49	307.208	3.08	102.88	45.2
657700	2.92558e+06	6	4.57	1.3866	86.7	17521	8.43	301.228	3.23	107.1	42.15
862378	2.46652e+06	6	21.17	1.7475	84.6	37589	8.77	549.611	3.41	105.09	63.37
386648	2.4924e+06	6	19.64	1.1833	81.9	14966	7.98	204.068	3.55	109.21	38.1601
583295	1.84092e+06	6	7.75	1.486	72.9	17175	8.35	251.176	3.75	109.81	47.9993
272822	3.18206e+06	6	12.6	1.2102	82.2	18025	7.79	344.957	2.88	101.67	49.9856
-218094	3.24456e+06	6	7.63	1.3679	87.5	15378	7.51	169.049	3.03	102.64	37.4048
184643	2.81758e+06	6	4.25	0.9619	79.3	8824	7.05	204.318	3.6	108.21	29.11
-353959	2.61755e+06	6	4.94	1.2965	81.9	12587	6.9	118.523	3.63	108.3	33
-1.53146e+06	3.47388e+06	6	1.2	1.5554	71.7	13861	4.71	2.37785	4.6	94.65	21.8965
343946	3.75892e+06	6	4.75	1.5277	74.6	18246	8.51	180.837	3.19	102.79	42.0971
-359416	4.06645e+06	6	3.57	1.3511	72.8	12110	7.17	56.14	3.6	102.39	33.557
-796017	3.8477e+06	6	3.71	1.7704	73.5	17389	7.26	7.66994	3.67	101.61	40.8605
100994	3.99094e+06	6	17.23	1.8325	82.6	17892	8.13	93.0723	3.57	103.71	44.9773
-1.64466e+06	4.58352e+06	6	12.98	2.0873	82.4	19893	8.56	12.8373	3.53	103.14	39.6399
953504	4.37554e+06	7	11.3982	5.0382	84.6	70452	11.17	1044.64	2.53	104.27	85.0054
1.04279e+06	4.28487e+06	7	3.9796	2.8019	81.2	62574	10.05	1086.73	2.96	102.38	78.0102
936888	4.29786e+06	7	1.325	1.72	80.1	24581	8.42	374.747	3.29	103.6	43.74
630500	4.0459e+06	7	3.6005	2.4459	69.2	21522	8.88	219.258	3.26	104.22	45.9855
654929	4.78084e+06	7	6.6494	2.821	75.5	40282	8.49	20.7777	2.91	105.01	53.4
1.44437e+06	4.57297e+06	7	5.3607	2.2481	80.6	35239	9.24	297.533	2.86	101.36	60.3548
1.68183e+06	4.89248e+06	7	7.0629	2.2119	70.4	26595	8.9	146.211	3.08	104.89	53.3201
1.70666e+06	5.36837e+06	7	4.5125	1.9293	74.2	22447	8.75	84.1249	2.88	103.31	55.4999
1.54056e+06	3.43506e+06	7	35.0391	3.7855	100.2	78989	10.65	3507.94	2.59	98.95	88.5861
1.32803e+06	3.6016e+06	7	14.2251	1.6878	92.6	44744	8.55	761.209	2.98	97.3	55.6
1.4478e+06	3.19028e+06	7	38.5469	2.4141	93.1	44641	8.4	517.255	2.8	101.93	57.9092
1.13842e+06	3.44593e+06	7	5.736	1.2477	85.4	16408	7.62	438.869	3.04	106.62	42.1
1.29135e+06	2.8174e+06	7	15.361	1.5739	89.9	33840	8.35	302.226	2.96	99.99	55.0755
1.04771e+06	2.96027e+06	7	7.7841	1.2804	85.6	17335	8.52	265.389	3.64	104.77	43.1801
1.15454e+06	3.96428e+06	7	2.8342	1.8646	80.4	35894	8.31	615.735	2.98	102.3	48.32
782418	3.64202e+06	7	2.3884	1.416	83.6	20597	8.39	568.084	3.34	102.53	37.6998
685065	3.30716e+06	7	5.253	1.5935	92.7	22677	8.49	307.692	3.08	105.15	46
657700	2.92558e+06	7	4.5154	1.5097	90.5	20428	8.47	302.455	3.29	104.89	43.2
862378	2.46652e+06	7	20.5344	1.9292	85.7	41166	8.87	562.778	3.3	102.23	63.4
386648	2.4924e+06	7	18.2081	1.284	86.4	16045	8.1	205.763	3.57	110.76	39.2
583295	1.84092e+06	7	8.4661	1.605	81.2	19254	8.44	254.118	3.75	114.17	49.1858
272822	3.18206e+06	7	10.6129	1.3624	86.4	22920	7.93	347.388	2.75	100.66	51.5901
-218094	3.24456e+06	7	7.2776	1.5436	93.8	17339	7.69	170.025	3.01	100.93	38.7001
184643	2.81758e+06	7	4.0198	1.0136	84	10309	7.08	200.966	3.61	107.03	29.89
-353959	2.61755e+06	7	4.0018	1.3537	87.8	13539	6.91	119.254	3.58	108	34
-1.53146e+06	3.47388e+06	7	2.0906	1.5706	70.5	15295	4.55	2.41857	4.71	96.6	22.306
343946	3.75892e+06	7	4.4577	1.8102	80.4	21688	8.58	181.274	3.16	102.58	43.4973
-359416	4.06645e+06	7	3.2685	1.3931	76.4	12872	7.29	56.228	3.58	103.8	34.874
-796017	3.8477e+06	7	3.9509	1.8823	77	19454	7.45	7.71148	3.58	101.21	41.9002
100994	3.99094e+06	7	13.6727	1.9064	87	21777	8.22	94.1265	3.47	104.24	46.0988
-1.64466e+06	4.58352e+06	7	9.6255	2.2041	86	19942	8.66	13.006	3.49	102.61	39.8498
953504	4.37554e+06	8	8.83	5.24	84.5	75943	11.01	1167.86	2.45	106.75	85.9575
1.04279e+06	4.28487e+06	8	3.43	2.92	86.3	72994	9.73	1149.56	2.8	114.52	79.5504
936888	4.29786e+06	8	1.38	1.84	82.9	28668	8.17	383.271	3.36	102.84	44.4979
630500	4.0459e+06	8	3.42	2.53	73.1	26283	8.66	228.663	3.24	105.56	48.052
654929	4.78084e+06	8	6.08	2.29	78	47347	8.5	20.896	2.82	108.05	55.534
1.44437e+06	4.57297e+06	8	5.11	2.28	83.2	42355	9.05	299.863	2.78	102.54	62.0603
1.68183e+06	4.89248e+06	8	6.38	2.28	70.8	31599	8.84	146.585	2.94	102.67	53.35
1.70666e+06	5.36837e+06	8	3.81	2.09	76.7	27076	8.75	84.2788	2.85	103.22	55.5545
1.54056e+06	3.43506e+06	8	28.22	3.75	98	76074.5	10.12	3655.56	2.49	106.18	89.288
1.32803e+06	3.6016e+06	8	10.42	1.73	94.3	52840	8.6	766.959	2.94	101.54	60.5849
1.4478e+06	3.19028e+06	8	34.19	2.54	94.4	51711	8.15	534.02	2.62	105.69	61.6174
1.13842e+06	3.44593e+06	8	5.03	1.27	87.3	20888	7.46	426.414	3.09	103.39	43.0103
1.29135e+06	2.8174e+06	8	14.3	1.66	89.6	40025	8.2	304.452	2.98	105.96	57.108
1.04771e+06	2.96027e+06	8	7.1	1.32	87.6	21253	7.78	267.186	3.67	107.46	44.0585
1.15454e+06	3.96428e+06	8	2.77	1.94	81.6	41106	8.17	623.407	2.98	102.33	49.6677
782418	3.64202e+06	8	1.97	1.43	85.4	24446	7.88	563.174	3.47	102.06	38.818
685065	3.30716e+06	8	4.72	1.62	96.1	27906	8.46	308.123	3.16	105.56	49.6605
657700	2.92558e+06	8	4.08	1.56	93.3	24719	8.23	310.198	3.32	105.81	43.3025
862378	2.46652e+06	8	18.06	2.05	87.2	44736	8.6	580.056	3.2	109	66.1802
386648	2.4924e+06	8	15.12	1.33	89.9	20219	7.67	195.339	3.34	108.26	40.0217
583295	1.84092e+06	8	8.59	1.61	88	23831	8.12	255.588	3.63	110.9	49.8095
272822	3.18206e+06	8	9.6	1.45	90.1	27596	7.96	350.547	2.77	102.43	53.0243
-218094	3.24456e+06	8	6	1.61	95.1	21182	7.64	167.117	2.95	103.14	40.1744
184643	2.81758e+06	8	3.89	1.04	86.4	13119	6.76	197.67	3.24	106.89	33.8106
-353959	2.61755e+06	8	3.98	1.4	88.1	15752	7.01	120.063	3.53	107.84	34.8096
-1.53146e+06	3.47388e+06	8	2.76	1.52	65.3	17319	4.76	2.45114	4.23	105.69	22.6323
343946	3.75892e+06	8	4.8	1.7	82.2	27133	8.6	181.663	3.22	106.92	45.7
-359416	4.06645e+06	8	3.57	1.45	78.6	16113	7.48	56.338	3.49	104.42	36.1198
-796017	3.8477e+06	8	3.73	1.92	79.6	24115	7.03	7.79455	3.46	107.4	44.7193
100994	3.99094e+06	8	10.36	1.91	89.8	26860	7.78	95.3313	3.25	105.09	47.9604
-1.64466e+06	4.58352e+06	8	9.36	2.27	89.2	25034	8.14	13.1627	3.26	105.34	42.9406
953504	4.37554e+06	9	6.31	5.45	84.4	81658	11.55	1204.76	2.42	104.09	86.2042
1.04279e+06	4.28487e+06	9	3.62	2.98	90	85213	10.4	1186.73	2.73	98.83	80.4623
936888	4.29786e+06	9	1.28	1.86	85.6	33969	8.67	385.296	3.33	107.74	45.5888
630500	4.0459e+06	9	3.2	2.42	75.4	31357	9.15	227.895	3.22	104.93	49.8001
654929	4.78084e+06	9	8.06	2.32	81.1	57974	9.23	20.8791	2.73	98.85	57.0445
1.44437e+06	4.57297e+06	9	5.17	2.3	85.2	50760	9.47	300.137	2.72	101.32	64.0557
1.68183e+06	4.89248e+06	9	6.73	2.19	75	38460	9.1	145.411	2.91	104.48	53.4055
1.70666e+06	5.36837e+06	9	3.74	2	79.6	32819	9.11	83.1574	2.81	101.29	56.4913
1.54056e+06	3.43506e+06	9	21.93	3.79	96.6	82560	10.48	3739.68	2.33	113.09	89.3039
1.32803e+06	3.6016e+06	9	8.28	1.79	92.9	62290	9.16	781.969	2.92	100.86	62.01
1.4478e+06	3.19028e+06	9	28.74	2.6	94.6	59249	8.82	546.078	2.59	95.77	62.298
1.13842e+06	3.44593e+06	9	4.87	1.23	87.2	25659	8.25	427.487	3.03	102.7	44.7699
1.29135e+06	2.8174e+06	9	13.88	1.76	90.6	47377	8.83	311.954	2.78	97.37	58.1131
1.04771e+06	2.96027e+06	9	6.63	1.32	94.1	26150	8.74	267.904	3.44	111.2	45.7492
1.15454e+06	3.96428e+06	9	2.7	1.94	85	47335	8.67	628.414	2.9	100.74	50.8639
782418	3.64202e+06	9	2.14	1.43	88.1	28661	8.7	566.527	3.39	107.82	40.47
685065	3.30716e+06	9	4.22	1.66	98.7	34197	9.05	309.844	3.06	105.67	51.78
657700	2.92558e+06	9	3.75	1.58	94.8	29880	8.81	310.718	3.05	105.98	44.9699
862378	2.46652e+06	9	16.52	2.16	86.6	50807	9.33	597.556	3.33	115.23	66.57
386648	2.4924e+06	9	13.17	1.38	93.3	25326	8.61	197.246	3.15	109.97	41.8904
583295	1.84092e+06	9	8.93	1.71	86.5	28898	8.88	261.765	3.54	108.28	50.3591
272822	3.18206e+06	9	6.9	1.49	91.2	34500	8.78	357.716	2.78	104.03	54.9753
-218094	3.24456e+06	9	4.96	1.7	96.7	26133	8.22	167.511	2.83	104.43	41.8527
184643	2.81758e+06	9	4.38	1.07	87.1	16413	7.59	200.568	3.11	112.01	35.03
-353959	2.61755e+06	9	3.74	1.42	88.7	19265	7.69	120.532	3.31	104.1	36.5693
-1.53146e+06	3.47388e+06	9	1.77	1.38	69.6	20077	5.51	2.51629	4.21	104.43	22.8093
343946	3.75892e+06	9	3.89	1.68	84	33464	8.95	183.123	3.16	105.42	47.3572
-359416	4.06645e+06	9	6.13	1.5	82.1	19595	8.15	56.162	3.24	108.18	37.2461
-796017	3.8477e+06	9	2.11	2.04	77.3	29522	7.78	7.86377	3.49	102.61	46.4666
100994	3.99094e+06	9	6.33	1.88	91.1	33043	8.39	97.5904	3.3	111.07	50.1999
-1.64466e+06	4.58352e+06	9	9.75	2.25	92.5	30087	9.18	13.4036	3.2	105.31	43.7299
953504	4.37554e+06	10	5.52	3.59	84.3	87475	11.84	1236.9	2.53	105.18	86.2912
1.04279e+06	4.28487e+06	10	3.39	2.17	87.6	93173	10.51	1219.47	2.76	98.61	81.5675
936888	4.29786e+06	10	1.31	1.96	88.4	36584	8.71	386.894	3.26	104.6	46.6
630500	4.0459e+06	10	3.3	2.42	80	33628	9.38	226.999	3.06	104.46	51.3281
654929	4.78084e+06	10	7.72	2.39	82.8	63886	9.23	20.8284	2.78	104.44	58.4172
1.44437e+06	4.57297e+06	10	5.62	2.3	87.2	56649	9.9	299.863	2.69	100.53	65.6457
1.68183e+06	4.89248e+06	10	6.17	2.23	79.4	43415	9.25	143.97	2.88	103.47	54.5308
1.70666e+06	5.36837e+06	10	4.01	2.05	82	35711	9.21	81.8821	2.77	103.66	56.8797
1.54056e+06	3.43506e+06	10	20.07	2.34	98.4	85373	10.65	3807.94	2.35	108.78	89.2872
1.32803e+06	3.6016e+06	10	6.78	1.99	91.9	68347	9.26	791.423	2.97	98.9	63.0085
1.4478e+06	3.19028e+06	10	25.51	2.37	95.4	63374	9.21	557.353	2.68	104.58	62.9024
1.13842e+06	3.44593e+06	10	4	1.54	88.1	28792	8.52	427.917	3.02	108.78	46.5778
1.29135e+06	2.8174e+06	10	13.89	1.78	92.1	52763	8.56	316.653	2.82	101.89	59.3075
1.04771e+06	2.96027e+06	10	6.06	1.49	94.6	28800	8.87	267.964	3.43	107.64	47.3953
1.15454e+06	3.96428e+06	10	2.77	2.07	85.6	51768	8.78	631.209	2.91	102.14	52.0293
782418	3.64202e+06	10	2.33	1.78	91.5	31499	8.66	570.778	3.37	102.26	41.99
685065	3.30716e+06	10	3.65	1.89	99.3	38572	9.2	310.974	3.03	103.83	53.2301
657700	2.92558e+06	10	3.48	1.75	96	33480	8.72	311.143	3.07	106.57	46.2199
862378	2.46652e+06	10	16.77	1.88	87.1	54095	9.35	613.389	3.26	111.94	67.15
386648	2.4924e+06	10	11.24	1.67	95.6	27952	8.42	198.898	3.32	107.72	43.481
583295	1.84092e+06	10	8.66	1.75	84.5	32377	9.15	267.647	3.64	113.6	50.9649
272822	3.18206e+06	10	6.03	1.77	91.9	38914	8.64	361.482	2.67	101.37	56.645
-218094	3.24456e+06	10	4.12	2.02	97.4	29608	8.48	167.948	2.85	109.96	43.3519
184643	2.81758e+06	10	3.53	1.41	89.1	19710	7.63	203.807	3.1	105.66	36.3
-353959	2.61755e+06	10	4.09	1.47	89.1	22195	7.85	120.819	3.26	105.88	38.469
-1.53146e+06	3.47388e+06	10	1.42	1.31	72	22936	5.07	2.56515	4.07	98.72	22.8708
343946	3.75892e+06	10	4.22	1.85	89.8	38564	9.14	184.193	3.07	107.08	49.7227
-359416	4.06645e+06	10	3.47	1.67	85.6	21978	8.28	56.118	3.22	106.01	38.7824
-796017	3.8477e+06	10	2.55	2.08	88	33181	7.61	7.9053	3.4	106.35	47.8301
100994	3.99094e+06	10	5.04	2.01	92.2	36394	8.37	99.247	3.35	104.52	51.1492
-1.64466e+06	4.58352e+06	10	10.12	2.26	92.1	33796	9.05	13.5723	3.16	103.97	44.2202
953504	4.37554e+06	11	5.58	5.85	83.5	94648	12.03	1264.88	2.61	107.62	86.3884
1.04279e+06	4.28487e+06	11	3.23	3.18	84.8	100105	10.54	1247.79	2.67	98.87	82.2695
936888	4.29786e+06	11	1.31	2	88.3	38909	8.9	388.279	3.17	105.5	48.0183
630500	4.0459e+06	11	3.64	2.5	80.8	34984	9.36	226.168	3.01	105.52	52.8846
654929	4.78084e+06	11	7.67	2.52	78.7	67836	9.01	20.7523	2.74	107.91	59.8289
1.44437e+06	4.57297e+06	11	6.19	2.44	88.5	61996	10.1	299.178	2.72	101.97	66.4605
1.68183e+06	4.89248e+06	11	6.79	2.31	80.6	47428	9.4	142.369	2.77	106.23	55.7414
1.70666e+06	5.36837e+06	11	4.23	2.13	84.8	37697	9.48	80.6069	2.74	102.94	58.0387
1.54056e+06	3.43506e+06	11	21.39	4.05	95.2	90993	10.56	3885.71	2.35	106.24	89.5833
1.32803e+06	3.6016e+06	11	7.36	2.23	91.1	75354	9.42	798.441	2.95	99.94	64.3934
1.4478e+06	3.19028e+06	11	27.72	2.86	93.2	68805	9.37	567.059	2.54	107.54	63.935
1.13842e+06	3.44593e+06	11	4.8	1.42	86.8	32001	8.52	428.633	3.03	104.11	48.1941
1.29135e+06	2.8174e+06	11	15.45	2	88.5	58145	8.65	320.28	2.72	107.89	60.7979
1.04771e+06	2.96027e+06	11	6.78	1.46	93.2	31930	9.24	268.024	3.42	108.52	49.0353
1.15454e+06	3.96428e+06	11	3.61	2.41	85.2	56885	8.92	633.68	2.8	103.87	53.4578
782418	3.64202e+06	11	2.88	1.64	90.7	34211	8.78	573.234	3.28	101.09	43.6
685065	3.30716e+06	11	3.57	1.9	96.5	42826	9.34	311.888	2.94	103.33	54.51
657700	2.92558e+06	11	3.63	1.78	94.3	36943	8.96	311.615	3.25	105.7	47.63
862378	2.46652e+06	11	19.04	2.4	87.3	58833	9.23	626.111	3.15	110.84	68.09
386648	2.4924e+06	11	10.29	1.54	97.5	30741	8.59	200.466	3.31	109.44	45.1067
583295	1.84092e+06	11	12.67	1.84	84.9	35663	9.19	270.588	3.52	111.71	52.2707
272822	3.18206e+06	11	6.2	1.64	89.6	43223	8.68	365.857	2.66	103.96	58.2947
-218094	3.24456e+06	11	3.71	1.9	95.4	32617	8.45	168.446	2.76	104.02	44.9624
184643	2.81758e+06	11	3.79	1.31	85.2	23151	8.04	206.364	3.07	107.05	37.8899
-353959	2.61755e+06	11	3.53	1.63	85.4	25322	7.84	121.08	3.28	107.56	39.9892
-1.53146e+06	3.47388e+06	11	1.56	1.63	73.7	26326	4.37	2.58143	4.05	103.23	23.9297
343946	3.75892e+06	11	4.2	1.88	87.7	43117	9.28	185.019	3.05	105.02	51.5773
-359416	4.06645e+06	11	4.02	1.65	84.6	24539	8.35	55.8319	3.35	105.64	40.4809
-796017	3.8477e+06	11	2.67	2.31	86.2	36875	7.96	7.9053	3.37	103.85	49.199
100994	3.99094e+06	11	5.49	2.14	89.7	39613	8.71	100.301	3.2	104.32	52.84
-1.64466e+06	4.58352e+06	11	9.4	2.34	88.4	37553	8.99	13.7651	3.3	105.25	44.94
953504	4.37554e+06	12	5.11	3.72	83.2	99995	11.85	1292.26	2.49	102.24	86.4999
1.04279e+06	4.28487e+06	12	2.78	2.2	83.9	105231	10.5	1264.6	2.62	100.34	82.5752
936888	4.29786e+06	12	1.67	2.14	86.7	39984	8.87	390.144	3.2	104.91	49.3585
630500	4.0459e+06	12	4.11	2.46	81.1	35070	9.3	225.72	3.06	103.3	54.3126
654929	4.78084e+06	12	8.41	2.48	76	71046	9	20.7016	2.68	103.9	60.9718
1.44437e+06	4.57297e+06	12	6.16	2.31	87.7	65201	9.91	298.698	2.63	102.74	67.0491
1.68183e+06	4.89248e+06	12	5.98	2.3	80.3	50160	9.37	140.982	2.72	103.65	56.8077
1.70666e+06	5.36837e+06	12	3.99	2.12	82.4	39226	9.35	79.3316	2.67	100.16	59.2212
1.54056e+06	3.43506e+06	12	23.44	2.52	97.1	97370	10.82	3915.87	2.34	106.7	89.2987
1.32803e+06	3.6016e+06	12	7.43	2.24	90.3	81874	9.35	807.115	2.96	101.66	65.7008
1.4478e+06	3.19028e+06	12	27.79	2.65	92.5	73002	9.06	577.451	2.54	109.98	64.9576
1.13842e+06	3.44593e+06	12	4.61	1.71	87.7	34425	8.73	429.277	3.08	98.6	49.8541
1.29135e+06	2.8174e+06	12	12.6	1.98	86.8	63472	8.79	325.227	2.69	108.56	62.0025
1.04771e+06	2.96027e+06	12	6.4	1.64	93.2	34674	8.88	268.263	3.41	109.27	50.5469
1.15454e+06	3.96428e+06	12	3.9	2.36	86.9	60879	8.98	637.711	2.84	102.65	54.7716
782418	3.64202e+06	12	3.21	2.01	91.2	37072	9	577.545	3.34	102.33	45.05
685065	3.30716e+06	12	3.63	2.17	96.1	47145	9.11	312.856	2.96	103.9	55.7301
657700	2.92558e+06	12	3.23	1.98	89.5	40271	9.02	312.134	3.18	105.29	48.9799
862378	2.46652e+06	12	15.36	2.02	86.3	63469	9.28	638.278	3.19	118.62	68.62
386648	2.4924e+06	12	8.91	1.82	95.1	33090	8.75	202.119	3.23	108.36	46.5409
583295	1.84092e+06	12	15.98	1.95	80.5	38924	9.1	275.294	3.59	115.37	53.337
272822	3.18206e+06	12	6.53	1.94	88.5	47850	8.96	369.745	2.72	105.88	59.7448
-218094	3.24456e+06	12	3.35	2.21	92	35128	8.35	169.069	2.69	98.23	46.5045
184643	2.81758e+06	12	3.71	1.65	82.7	26437	8.09	208.92	3.09	104.68	40.2399
-353959	2.61755e+06	12	4.49	1.6	85.5	27264	7.79	121.393	3.3	105.4	41.21
-1.53146e+06	3.47388e+06	12	1.51	1.76	75.4	29252	4.22	2.64658	4.08	101.07	26.2309
343946	3.75892e+06	12	3.37	2.03	86.7	46929	9.14	186.138	3.07	107.05	53.018
-359416	4.06645e+06	12	3.87	1.84	83.4	26433	8.32	55.6998	3.35	107.6	42.2813
-796017	3.8477e+06	12	2.6	2.22	81.3	39671	8.04	7.97453	3.19	101.09	50.8831
100994	3.99094e+06	12	4.83	2.27	87.7	41834	8.55	102.108	3.2	105.8	54.8192
-1.64466e+06	4.58352e+06	12	9.37	2.38	86.8	40648	9.18	14.006	3.2	104.5	46.7901
953504	4.37554e+06	13	5.14	3.9	80.6	106497	12.15	1302.38	2.54	109.45	86.7111
1.04279e+06	4.28487e+06	13	2.7	2.3	81.6	107960	10.5	1273.45	2.78	120.43	82.9048
936888	4.29786e+06	13	1.72	2.2	83.6	40255	8.99	391.316	3.24	102.15	51.6699
630500	4.0459e+06	13	3.72	2.5	76.9	34919	9.56	225.144	3.08	107.49	55.8687
654929	4.78084e+06	13	8.33	2.6	73.2	71101	9.29	20.6255	2.73	104.32	62.0984
1.44437e+06	4.57297e+06	13	5.89	2.4	85.4	65354	9.78	297.327	2.77	100.45	68.0394
1.68183e+06	4.89248e+06	13	5.29	2.4	78.5	51086	9.34	139.434	2.92	102.02	57.6295
1.70666e+06	5.36837e+06	13	4.38	2.2	81.4	39462	9.32	77.5945	2.79	101.59	60.4704
1.54056e+06	3.43506e+06	13	29.82	2.6	95.7	103796	10.92	3901.59	2.46	108.37	88.5273
1.32803e+06	3.6016e+06	13	7.65	2.4	88.6	87995	9.44	810.429	3.09	103.01	67.4909
1.4478e+06	3.19028e+06	13	29.41	2.9	88.9	77644	8.91	586.765	2.69	107.37	66.3158
1.13842e+06	3.44593e+06	13	4.64	1.8	85	35997	8.74	430.279	3.25	104.9	51.614
1.29135e+06	2.8174e+06	13	13.13	2	82.6	67966	8.82	328.442	3.1	105.71	63.2279
1.04771e+06	2.96027e+06	13	7.27	1.7	90.4	36724	8.82	268.563	3.57	106.12	52.2945
1.15454e+06	3.96428e+06	13	3.85	2.4	84.3	64168	8.98	641.482	2.88	104.45	56.9734
782418	3.64202e+06	13	2.92	2.1	87.2	39123	8.78	580.898	3.39	103.99	47.02
685065	3.30716e+06	13	3.87	2.3	92.4	50654	9.28	314.685	3.05	104.12	57.18
657700	2.92558e+06	13	3.56	2.2	86.4	42754	9.25	312.323	3.28	102.98	50.7899
862378	2.46652e+06	13	15.84	2.1	83.5	67503	9.44	648.778	3.23	113.51	69.51
386648	2.4924e+06	13	8.56	1.9	89.8	35190	8.64	203.856	3.51	105.57	47.9942
583295	1.84092e+06	13	16.85	2.1	79.4	40818	9.14	277.941	3.65	110.47	54.8922
272822	3.18206e+06	13	5.93	2	86.8	52321	8.88	373.026	2.85	100.6	61.4748
-218094	3.24456e+06	13	3.37	2.2	89.6	36775	8.4	170.253	3.02	100.89	48.2674
184643	2.81758e+06	13	4.76	1.8	80.9	29847	7.74	210.682	3.38	107.12	42.9601
-353959	2.61755e+06	13	6.42	1.7	82.9	28806	8.01	121.654	3.49	104.98	42.9294
-1.53146e+06	3.47388e+06	13	1.73	1.9	73.2	31999	5.3	2.6873	4.13	102.33	28.8707
343946	3.75892e+06	13	3.47	2.1	83.4	47626	9.51	187.062	3.14	102.59	54.7322
-359416	4.06645e+06	13	2.94	1.9	82.2	26165	8.39	55.5238	3.53	106.18	44.2434
-796017	3.8477e+06	13	2.86	2.3	76	41252	7.47	7.98837	3.46	109.29	51.659
100994	3.99094e+06	13	5.09	2.4	83.2	43805	8.82	103.012	3.21	106.16	56.9796
-1.64466e+06	4.58352e+06	13	8.91	2.4	86.9	40036	9.03	14.3675	3.29	104.12	48.7799
953504	4.37554e+06	14	6.58	4.1	82.2	118198	12.39	1306.55	2.62	105.85	86.7632
1.04279e+06	4.28487e+06	14	2.06	2.4	82.1	115053	10.69	1276.99	2.77	114.39	83.2987
936888	4.29786e+06	14	1.91	2.4	86.3	43062	8.92	392.914	3.26	104.61	53.8687
630500	4.0459e+06	14	3.57	2.5	75.9	35532	9.64	224.824	3.11	106.04	57.2829
654929	4.78084e+06	14	8.91	2.6	74.7	72064	9.59	20.5917	2.73	102.05	63.4072
1.44437e+06	4.57297e+06	14	5.85	2.5	83.8	50791	9.92	296.573	2.74	101.86	68.8699
1.68183e+06	4.89248e+06	14	4.97	2.5	78.3	53868	9.47	136.98	2.85	103.41	58.7491
1.70666e+06	5.36837e+06	14	4.01	2.2	82.7	40432	9.32	76.1434	2.75	102.11	61.0887
1.54056e+06	3.43506e+06	14	28.03	2.7	95.8	116562	11.01	3915.87	2.47	105.87	89.015
1.32803e+06	3.6016e+06	14	9.03	2.6	87.3	96887	9.44	816.862	3.18	101.44	68.9339
1.4478e+06	3.19028e+06	14	32.75	3	89.4	84916	9.06	595.294	2.68	108.56	67.7207
1.13842e+06	3.44593e+06	14	6.05	1.8	84.8	39561	8.52	431.854	3.32	105.52	53.3947
1.29135e+06	2.8174e+06	14	15.42	2.1	81.9	74707	8.67	331.08	3.05	103.8	64.3924
1.04771e+06	2.96027e+06	14	8	1.7	89.4	40400	8.7	269.222	3.64	108.45	53.9858
1.15454e+06	3.96428e+06	14	4.15	2.5	85	68733	8.97	648.44	2.87	104.14	59.1297
782418	3.64202e+06	14	3.13	2.2	87.9	42575	8.77	585.509	3.48	103.89	48.78
685065	3.30716e+06	14	4.74	2.4	92	55665	9.24	316.568	3.11	105.49	58.5699
657700	2.92558e+06	14	4.82	2.4	86	46382	9.3	312.795	3.24	104.51	52.6999
862378	2.46652e+06	14	19.8	2.2	84	74016	9.55	661.556	3.1	113.02	70.15
386648	2.4924e+06	14	10.23	2	88	38027	8.72	205.805	3.55	108.43	49.2485
583295	1.84092e+06	14	20.36	2.2	78.2	44347	9.07	281.471	3.78	111.46	56.7114
272822	3.18206e+06	14	6.79	2.1	84.4	58502	9.01	377.886	2.75	103.37	63.3349
-218094	3.24456e+06	14	3.56	2.2	90.2	40003	8.25	171.396	3.02	99.73	50.0061
184643	2.81758e+06	14	6.41	1.9	78.2	33246	7.73	213.523	3.33	106.65	45.5599
-353959	2.61755e+06	14	8.64	1.8	83	31093	7.95	122.019	3.55	102.16	44.6397
-1.53146e+06	3.47388e+06	14	1.39	2	74.5	35184	5.06	2.76873	4.03	102.18	31.569
343946	3.75892e+06	14	4.53	2.2	82.2	51015	9.21	188.424	3.23	101.93	56.4017
-359416	4.06645e+06	14	3.24	2	82.6	27643	8.4	55.4577	3.45	102.85	46.0718
-796017	3.8477e+06	14	2.52	2.3	74.4	43531	7.75	8.05759	3.36	105.8	53.6193
100994	3.99094e+06	14	4.72	2.5	84.4	47194	9.08	104.669	3.17	106.7	58.7409
-1.64466e+06	4.58352e+06	14	7.29	2.5	86.5	40564	9.03	14.6265	3.33	104.48	50.4201
953504	4.37554e+06	15	7.85	4.3	82.4	128994	12.67	1305.95	2.62	102.65	86.9349
1.04279e+06	4.28487e+06	15	2.7	2.6	78.1	118944	11.01	1247.79	2.74	111.1	83.5461
936888	4.29786e+06	15	2.14	2.6	83.7	45387	9.09	394.726	3.21	103.14	55.7399
630500	4.0459e+06	15	4.22	2.5	77.6	42060	9.86	224.568	2.97	108.34	58.6026
654929	4.78084e+06	15	9.35	2.8	74.7	63764	9.52	20.5664	2.67	100.79	64.6116
1.44437e+06	4.57297e+06	15	5.77	2.6	82	53527	9.93	295.545	2.65	100.12	69.4805
1.68183e+06	4.89248e+06	15	4.42	2.6	77.6	54838	9.51	134.792	2.66	102.42	59.7122
1.70666e+06	5.36837e+06	15	3.63	2.3	78.9	41916	9.36	74.7361	2.61	103.83	61.9006
1.54056e+06	3.43506e+06	15	23.41	2.8	95.4	126634	11.41	3914.29	2.49	103.54	89.0916
1.32803e+06	3.6016e+06	15	10.94	2.7	87.5	107150	9.44	820.955	3.09	103.02	70.1841
1.4478e+06	3.19028e+06	15	39.19	3.2	89.4	92057	9.13	604.902	2.62	111.48	68.9141
1.13842e+06	3.44593e+06	15	7.15	1.9	86.2	43401	8.56	433.572	3.18	104.92	55.2386
1.29135e+06	2.8174e+06	15	18.63	2.1	83.1	82677	9.08	335.12	3.03	104.12	65.7811
1.04771e+06	2.96027e+06	15	10.08	1.8	85.8	43424	8.72	270.12	3.56	108.28	55.7061
1.15454e+06	3.96428e+06	15	4.09	2.6	83.4	72807	9.06	652.341	2.82	101.68	60.7894
782418	3.64202e+06	15	3.59	2.3	88.4	46674	8.89	588.563	3.34	104.49	50.56
685065	3.30716e+06	15	6.47	2.5	92.7	60199	9.35	317.59	3.02	106.34	59.8801
657700	2.92558e+06	15	6.07	2.5	85.2	49558	9.4	313.173	3.21	101.68	54.6199
862378	2.46652e+06	15	27.23	2.3	84	80932	9.7	674.5	3.05	113.46	70.74
386648	2.4924e+06	15	12.55	2.1	87.7	38102	8.71	207.924	3.51	109.2	50.5808
583295	1.84092e+06	15	26.82	2.2	81.1	48430	9.42	285.882	3.58	110.02	58.0546
272822	3.18206e+06	15	8.38	2.2	84.1	63442	9.14	382.017	2.78	99.57	64.9952
-218094	3.24456e+06	15	4.17	2.3	91.3	44651	8.5	172.185	2.95	101.93	51.7795
184643	2.81758e+06	15	7.79	2.1	79.9	37956	8.09	216.08	3.4	107.23	47.7599
-353959	2.61755e+06	15	11.37	2	83.2	34221	8.13	122.437	3.53	107.41	46.2902
-1.53146e+06	3.47388e+06	15	2.54	2.3	72.1	39267	5.58	2.84202	3.98	100.85	33.3801
343946	3.75892e+06	15	5.59	2.4	83.7	57266	9.24	189.883	3.09	97.38	58.0686
-359416	4.06645e+06	15	3.74	2.1	81.6	28497	8.6	55.5018	3.35	103.27	48.1213
-796017	3.8477e+06	15	3.78	2.6	70.6	44047	7.97	8.11297	3.36	105.93	55.4144
100994	3.99094e+06	15	6.08	2.7	80.8	50765	9.13	106.175	3.11	96.91	60.9505
-1.64466e+06	4.58352e+06	15	6.56	2.5	85	44941	9.46	14.9398	3.17	102.12	51.9
953504	4.37554e+06	16	7.82	4.6	83.4	140211	12.68	1304.76	2.58	98.75	87.0922
1.04279e+06	4.28487e+06	16	2.43	2.8	77.5	120711	10.99	1223.89	2.7	115.72	83.9479
936888	4.29786e+06	16	1.56	2.8	82.7	47772.2	9.09	395.631	3.12	101.67	57.33
630500	4.0459e+06	16	3.39	2.7	79.6	45328	9.77	224.056	2.99	104.73	59.8629
654929	4.78084e+06	16	6.86	2.9	76.1	68302	9.61	20.4734	2.62	104.26	65.5161
1.44437e+06	4.57297e+06	16	4.74	2.8	78.1	58007.5	9.89	294.106	2.55	100.37	70.2633
1.68183e+06	4.89248e+06	16	3	2.9	76	55610.9	9.42	132.551	2.66	102.03	60.8587
1.70666e+06	5.36837e+06	16	2.98	2.4	73.8	43274.4	9.47	73.153	2.59	102.93	63.4596
1.54056e+06	3.43506e+06	16	15.76	3	95.9	134982	11.19	3928.57	2.43	106.61	89.1313
1.32803e+06	3.6016e+06	16	11.18	2.9	86.4	115168	9.3	823.197	3.04	103.43	71.1916
1.4478e+06	3.19028e+06	16	31.61	3.3	89.5	98643.4	9.17	615	2.58	107.97	70.0143
1.13842e+06	3.44593e+06	16	7.16	2	83.3	47711.7	8.81	434.932	3.11	106.06	56.9289
1.29135e+06	2.8174e+06	16	17.4	2.3	83.9	91197.2	8.92	338.335	2.94	108.41	66.9834
1.04771e+06	2.96027e+06	16	9.46	1.9	86.7	47433.9	8.88	270.24	3.45	105.83	57.3463
1.15454e+06	3.96428e+06	16	3.9	2.9	82.5	76267.3	8.94	655.202	2.85	100.77	61.4568
782418	3.64202e+06	16	3.34	2.5	87.6	50152.2	8.93	590.659	3.41	102.45	52.24
685065	3.30716e+06	16	7.01	2.6	92.7	66615.7	9.47	318.289	3	106.15	61
657700	2.92558e+06	16	6.03	2.6	84.3	52948.6	9.32	313.267	3.29	101.51	56.09
862378	2.46652e+06	16	27.99	2.4	83	86412	9.56	686	3.02	117.27	71.81
386648	2.4924e+06	16	14.05	2.2	87.6	41489.2	8.7	209.619	3.4	108.47	51.8294
583295	1.84092e+06	16	28	2.4	79.6	51955.3	9.73	288.824	3.59	104.69	59.1361
272822	3.18206e+06	16	8.53	2.5	82.2	65932.7	9.19	384.326	2.9	100.35	66.605
-218094	3.24456e+06	16	3.8	2.5	88.7	48883.2	8.61	172.85	2.91	98.67	53.5032
184643	2.81758e+06	16	9.16	2.3	81.8	41243.6	8.03	217.159	3.26	109.37	49.54
-353959	2.61755e+06	16	13.12	2.1	85.8	37136.3	8.21	122.698	3.3	107.67	47.4399
-1.53146e+06	3.47388e+06	16	2.67	2.4	64.6	43398	5.72	2.88274	3.86	98.98	33.7987
343946	3.75892e+06	16	5.19	2.6	84	63477.5	9.47	191.196	2.98	100.47	59.654
-359416	4.06645e+06	16	3.7	2.3	81.6	31336.1	8.4	55.3477	3.43	103.65	49.6915
-796017	3.8477e+06	16	3.69	2.7	73.2	47689.4	8.22	8.12682	3.25	108.34	57.209
100994	3.99094e+06	16	6.51	2.8	79.9	54094.2	8.66	106.928	3.17	98.27	62.1501
-1.64466e+06	4.58352e+06	16	4.92	2.5	85.6	49474.7	9.31	15.1807	3.1	99.76	54.0099
953504	4.37554e+06	17	6.76	4.9	82.6	164220	12.78	1303.57	2.56	101.56	87.3522
1.04279e+06	4.28487e+06	17	2.67	3	79.8	90370.6	11.02	1225.66	2.65	123.17	84.3097
936888	4.29786e+06	17	1.71	3	81.3	46347.9	9.2	396.75	3.1	104.26	58.7685
630500	4.0459e+06	17	3.18	2.8	76.6	45724	9.78	223.736	2.95	102.32	61.2928
654929	4.78084e+06	17	6.31	3.1	71.4	67852.1	9.77	20.4142	2.58	106.68	66.4692
1.44437e+06	4.57297e+06	17	4.17	2.8	73.8	57191	9.89	293.146	2.54	100.71	71.2181
1.68183e+06	4.89248e+06	17	2.36	2.9	76.2	43475	9.42	130.63	2.6	101.94	61.6181
1.70666e+06	5.36837e+06	17	2.61	2.5	74.5	36182.8	9.5	71.5699	2.47	102.77	64.6206
1.54056e+06	3.43506e+06	17	12.97	3.1	96.2	157279	11.1	3938.1	2.38	107.86	89.2382
1.32803e+06	3.6016e+06	17	8.65	3.2	85.7	123607	9.56	825.439	2.97	103.38	72.4708
1.4478e+06	3.19028e+06	17	24.88	3.5	88.4	107624	9.28	625	2.55	107.64	71.5765
1.13842e+06	3.44593e+06	17	6.05	2.2	83.1	58495.6	8.78	436.077	2.92	102.13	58.3191
1.29135e+06	2.8174e+06	17	14.81	2.5	82.8	107139	8.72	341.055	2.84	107.51	67.8704
1.04771e+06	2.96027e+06	17	7.79	2.1	84.8	53164	9.17	270.419	3.32	104.29	59.0693
1.15454e+06	3.96428e+06	17	4	3.1	80.7	70652.6	8.95	657.087	2.74	101.92	61.8642
782418	3.64202e+06	17	3.57	2.6	88.1	56387.8	9.07	592.874	3.31	102.03	54.01
685065	3.30716e+06	17	5.06	2.6	92.3	77386.5	9.45	318.827	2.94	101.45	61.8299
657700	2.92558e+06	17	5.74	2.8	83.7	57540.3	9.47	313.503	3.15	103.88	57.45
862378	2.46652e+06	17	24.69	2.5	82.2	94172	9.64	693.833	2.89	118.05	72.65
386648	2.4924e+06	17	13.34	2.3	90	42964	8.97	211.102	3.28	106.98	52.9707
583295	1.84092e+06	17	21.9	2.5	78.4	56506.8	9.48	292.647	3.62	106.34	59.3698
272822	3.18206e+06	17	8.78	2.7	82.2	75828	9.27	387.363	2.82	100.17	68.2352
-218094	3.24456e+06	17	3.45	2.6	89.4	55774	8.76	173.473	2.75	96.73	55.3586
184643	2.81758e+06	17	8.68	2.5	81.5	46433	7.9	218.636	3.17	107.42	51.48
-353959	2.61755e+06	17	14.2	2.3	83.8	47944	8.34	122.985	3.28	104.14	48.6699
-1.53146e+06	3.47388e+06	17	2.76	2.7	64.8	48902	5.81	2.93974	4.13	100.31	34.5105
343946	3.75892e+06	17	3.96	2.8	81.7	66649	9.45	191.829	2.98	103	61.283
-359416	4.06645e+06	17	3.73	2.4	82.3	32994.6	8.41	55.2157	3.35	102.19	50.7003
-796017	3.8477e+06	17	4.09	2.9	74.1	48981.5	8.16	8.16835	3.1	106.91	58.7697
100994	3.99094e+06	17	3.6	3	81.1	54217	8.8	107.982	3.07	105.95	63.6296
-1.64466e+06	4.58352e+06	17	4.71	2.7	87.9	54280	9.09	15.4157	3.31	101.73	55.51
953504	4.37554e+06	18	4.83	4.92	60.9	164889	12.29	1302.98	2.31	104.65	87.5344
1.04279e+06	4.28487e+06	18	1.72	3.55	61.6	101614	10.81	1227.29	2.4	106.31	84.6846
936888	4.29786e+06	18	1.11	3.21	70.8	48564	9.28	397.647	2.75	102.02	60.0685
630500	4.0459e+06	18	2.56	3.12	65.9	50527.9	9.95	223.314	2.52	104.06	62.5369
654929	4.78084e+06	18	4.1	3.35	58.8	72062.4	9.65	20.3111	2.35	104.26	67.4854
1.44437e+06	4.57297e+06	18	2.33	2.96	62.2	58872.4	9.99	291.671	2.29	99.7	72.1421
1.68183e+06	4.89248e+06	18	1.81	3.53	61.1	50799.8	9.83	128.027	2.34	99.69	62.6455
1.70666e+06	5.36837e+06	18	1.15	3.02	48.3	42634.6	9.63	69.721	2.22	100.35	65.6121
1.54056e+06	3.43506e+06	18	10.25	3.15	85.2	155768	11.51	3949.56	2.32	107.33	89.3008
1.32803e+06	3.6016e+06	18	7.28	3.16	76.1	121231	9.76	826.244	2.6	103.15	73.4419
1.4478e+06	3.19028e+06	18	22.53	3.37	77.9	100620	9.45	634.147	2.35	109.04	72.1673
1.13842e+06	3.44593e+06	18	5.28	2.69	72.4	63426.5	8.95	436.991	2.61	103.94	58.3071
1.29135e+06	2.8174e+06	18	12.82	2.54	71.6	105818	9.19	343.07	2.68	106.94	68.7428
1.04771e+06	2.96027e+06	18	7.08	2.32	75.7	56871.1	9.17	270.626	2.94	106.62	60.4368
1.15454e+06	3.96428e+06	18	3.33	3.24	71	72151.4	9.31	660.891	2.7	102.67	63.0511
782418	3.64202e+06	18	3.16	2.78	78.1	55435	9.2	595.28	2.86	100.6	55.4291
685065	3.30716e+06	18	3.04	2.77	72.1	74440.5	9.6	309.028	2.65	105.83	63.2228
657700	2.92558e+06	18	5.95	2.86	76.2	62900.2	9.38	313.754	2.67	104.77	58.7653
862378	2.46652e+06	18	22.24	2.43	71.1	88210	9.81	701.312	2.63	113.08	74.1523
386648	2.4924e+06	18	12.91	2.5	82.8	44308.9	8.95	212.658	2.87	107.04	54.2074
583295	1.84092e+06	18	20.55	2.69	66.6	55130.9	9.55	297.548	3.06	112.86	60.2703
272822	3.18206e+06	18	8.99	2.77	74.7	78170.4	9.4	389.904	2.45	102.21	69.4653
-218094	3.24456e+06	18	3.57	2.8	79	58125.5	8.89	173.882	2.51	102.19	56.7336
184643	2.81758e+06	18	9.3	2.53	75.7	46266.7	8.32	219.197	2.81	104.5	53.152
-353959	2.61755e+06	18	14.03	2.6	77.5	51975.2	8.46	123.199	2.88	107.16	50.0371
-1.53146e+06	3.47388e+06	18	5.19	2.59	56.2	52345	6.57	2.97703	3.19	110.32	35.6529
343946	3.75892e+06	18	3.32	2.88	68.7	66291.6	9.76	192.349	2.53	104.79	62.6648
-359416	4.06645e+06	18	3.07	2.54	71.6	35994.8	8.73	55.0288	2.77	103.1	52.2405
-796017	3.8477e+06	18	3.9	3.09	70.2	50818.6	8.4	8.20694	2.79	104.97	60.0449
100994	3.99094e+06	18	3.3	3.09	68.8	54527.8	9.29	108.574	2.65	103.83	64.8981
-1.64466e+06	4.58352e+06	18	3.03	2.68	69.9	53593.2	9.33	15.6054	2.81	106.85	56.5194
953504	4.37554e+06	19	7.1	5.1	73.2	183980	12.65	1302.74	2.43	104.26	87.5491
1.04279e+06	4.28487e+06	19	3.15	3.8	68.4	113732	11.17	1215.04	2.44	105.28	84.8507
936888	4.29786e+06	19	1.45	3.4	68.9	54172	9.43	396.803	2.84	98.98	61.1439
630500	4.0459e+06	19	2.98	3.3	67	64821	10.07	222.679	2.65	104.4	63.4246
654929	4.78084e+06	19	5.1	3.5	60.1	85422	9.93	20.2874	2.49	104.38	68.21
1.44437e+06	4.57297e+06	19	2.78	3.1	62.7	65026	10.17	289.883	2.37	97.6	72.8094
1.68183e+06	4.89248e+06	19	2.57	3.7	66.4	55450	10.04	126.754	2.41	100.3	63.3649
1.70666e+06	5.36837e+06	19	2	3.1	55.5	47266	9.85	68.7115	2.32	100.42	65.6896
1.54056e+06	3.43506e+06	19	12.08	3.4	89.3	173630	11.75	3951.48	2.37	107.75	89.2976
1.32803e+06	3.6016e+06	19	8.83	3.2	77.2	137039	9.98	828.986	2.73	103.05	73.94
1.4478e+06	3.19028e+06	19	26.34	3.6	79.9	113032	9.62	641.176	2.51	109.45	72.6606
1.13842e+06	3.44593e+06	19	7.11	2.8	70.7	70321	9.17	437.581	2.67	104.35	59.398
1.29135e+06	2.8174e+06	19	13.89	2.7	73.6	116939	9.43	345.177	2.87	107.5	69.7
1.04771e+06	2.96027e+06	19	7.81	2.5	76.2	65560	9.36	270.503	3.12	107.05	61.4601
1.15454e+06	3.96428e+06	19	4.26	3.4	75.3	81727	9.44	661.248	2.67	103.05	63.943
782418	3.64202e+06	19	3.48	3	80.1	59410	9.34	591.796	2.99	101	56.4505
685065	3.30716e+06	19	5.26	2.9	78.9	86416	9.77	313.609	3	106.28	64.0902
657700	2.92558e+06	19	7.02	2.9	77.6	69440	9.69	312.653	2.95	105.06	59.7102
862378	2.46652e+06	19	22.97	2.5	74.3	98285	10.05	704.667	2.86	111.7	74.63
386648	2.4924e+06	19	15.71	2.6	81.6	49206	9.17	213.432	3.12	107.47	55.0725
583295	1.84092e+06	19	22.15	2.9	68.3	63707	9.62	300.135	3.4	113.47	60.9529
272822	3.18206e+06	19	10.28	2.9	78.2	86879	9.75	390.332	2.63	102.33	70.3246
-218094	3.24456e+06	19	4.57	3	82.2	64326	9.14	173.909	2.73	102.03	57.8201
184643	2.81758e+06	19	11.79	2.7	76.5	50808	8.66	218.864	3.03	104.79	54.33
-353959	2.61755e+06	19	17.17	2.7	78.5	57686	8.7	122.358	3.09	106.34	51.049
-1.53146e+06	3.47388e+06	19	6.03	2.9	56.6	56831	6.38	2.98046	3.27	110.04	36.612
343946	3.75892e+06	19	4.86	3.1	72.4	75360	9.94	192.315	2.69	104.26	63.6318
-359416	4.06645e+06	19	3.57	2.8	69.6	41046	8.81	54.798	3	103.45	53.3301
-796017	3.8477e+06	19	3.66	3.2	66.6	56398	8.39	8.22373	3	101.19	60.9428
100994	3.99094e+06	19	3.58	3.1	67.4	62549	9.41	109.187	2.78	104.11	66.0414
-1.64466e+06	4.58352e+06	19	4.2	2.7	73.6	61725	9.5	15.5964	2.97	107.29	57.2422
953504	4.37554e+06	20	4.67	5.3	67.9	190313	12.7	1300	2.44	104.18	87.5704
1.04279e+06	4.28487e+06	20	2.13	3.9	63.3	119235	11.12	1206.19	2.44	105.01	85.1064
936888	4.29786e+06	20	0.97	3.5	64.3	56995	9.56	395.312	2.85	98.77	61.6577
630500	4.0459e+06	20	2.31	3.3	62.6	73675	10.11	222.713	2.67	104.37	63.9407
654929	4.78084e+06	20	3.6	3.6	55.4	96474	9.8	20.2959	2.45	104.11	68.5999
1.44437e+06	4.57297e+06	20	1.69	3.2	58.4	68775	10.09	287.663	2.38	97.25	73.0045
1.68183e+06	4.89248e+06	20	1.25	3.7	58.6	55347	9.84	125.293	2.38	99.82	63.7299
1.70666e+06	5.36837e+06	20	1.35	3.2	55.7	51096	9.67	68.1398	2.22	99.96	66.2149
1.54056e+06	3.43506e+06	20	5.38	3.5	79.7	179907	11.76	3928.57	2.4	107.87	89.3333
1.32803e+06	3.6016e+06	20	6.3	3.3	74.5	144390	10.13	829.922	2.74	103	74.4216
1.4478e+06	3.19028e+06	20	20.58	3.8	79.6	118496	9.67	644.804	2.52	109.39	73.3769
1.13842e+06	3.44593e+06	20	5.89	3	68.4	73603	9.24	438.583	2.71	104.25	60.1599
1.29135e+06	2.8174e+06	20	9.74	2.8	72.7	126829	9.43	345.26	2.83	107.38	70.1289
1.04771e+06	2.96027e+06	20	6.37	2.5	73	70923	9.43	271.138	3.04	106.92	62.0701
1.15454e+06	3.96428e+06	20	2.99	3.4	68.7	86003	9.5	660.793	2.69	102.88	64.5394
782418	3.64202e+06	20	2.24	3.2	73.1	62106	9.41	591.138	2.96	100.79	57.0604
685065	3.30716e+06	20	4.13	3	77.2	92059	9.64	314.363	2.9	106.18	64.6646
657700	2.92558e+06	20	4.55	3	74.8	73598	9.71	311.804	2.87	104.83	60.3119
862378	2.46652e+06	20	17.48	2.6	72.2	101905	10.09	703.167	2.83	111.55	74.7851
386648	2.4924e+06	20	12.23	2.8	79.5	52164	9.22	213.856	3.1	107.25	55.6568
583295	1.84092e+06	20	14.37	3	63.6	66602	9.83	302.059	3.39	113.36	61.4866
272822	3.18206e+06	20	7.78	2.9	75.9	90663	9.74	390.401	2.6	102.04	70.9642
-218094	3.24456e+06	20	3.86	3.1	79.1	67777	9.13	173.951	2.72	101.78	58.3497
184643	2.81758e+06	20	10.51	2.8	75.2	52321	8.58	219.091	3.11	104.55	54.8237
-353959	2.61755e+06	20	14.74	2.8	76.2	61716	8.67	122.437	3.15	106.1	51.7153
-1.53146e+06	3.47388e+06	20	5.68	3	48.6	58438	6.61	2.96417	3.54	109.7	37.3626
343946	3.75892e+06	20	3.55	3.2	70	82864	9.94	192.412	2.69	104.1	64.004
-359416	4.06645e+06	20	2.1	2.9	63	44968	8.72	54.8415	2.97	103.21	54.2135
-796017	3.8477e+06	20	1.63	3.2	59.7	60724	8.52	8.23757	3.01	100.95	61.5126
100994	3.99094e+06	20	2.18	3.1	64.3	69781	9.32	109.639	2.85	103.89	66.3462
-1.64466e+06	4.58352e+06	20	3.5	2.7	67.4	68552	9.53	15.5843	3	107.03	57.9049
